# Supplementary material for: Feasibility, Safety, and Effects of an Aerobic Training Program with Blood Flow Restriction on Functional Capacity, and Symptomatology in Women with Fibromyalgia: A Pilot Study
Source: Biomedicines. 2024 Aug 19;12(8):1895. doi: 10.3390/biomedicines12081895 (PMC11351873; doi:10.3390/biomedicines12081895)
Supplement: Supplementary file 1 [file biomedicines-12-01895-s001.zip]

Archive with 2 entries (2 files):
- Table S1 Abbreviations.pdf
- Table S2 TREND_Checklist.pdf
